# Supplementary material for: Crosstalk between CRISPR-Cas9 and the human transcriptome
Source: Nat Commun. 2022 Mar 2;13:1125. doi: 10.1038/s41467-022-28719-5 (PMC8891275; doi:10.1038/s41467-022-28719-5)
Supplement: Supplementary file 4 — Supplementary Data 1 [file 41467_2022_28719_MOESM4_ESM.xlsx]

## Sheet: Sheet1
Chromosome	Start position	End position	Strand
chr1	1254469	1254585	-
chr1	3884323	3884407	+
chr1	6588313	6588399	+
chr1	9263519	9263630	+
chr1	10463431	10463536	-
chr1	10630034	10630228	+
chr1	12012468	12012537	+
chr1	15731955	15732013	+
chr1	15934384	15934521	+
chr1	16396545	16396744	+
chr1	17407210	17407350	-
chr1	20500879	20500985	-
chr1	20650929	20651035	+
chr1	21782920	21783052	-
chr1	23507948	23508038	-
chr1	27405057	27405167	-
chr1	28281564	28281640	+
chr1	32172197	32172335	+
chr1	35562427	35562524	+
chr1	40623483	40623576	-
chr1	40625746	40625823	-
chr1	43694742	43694815	+
chr1	43697976	43698013	+
chr1	43703616	43703692	+
chr1	44777661	44777789	+
chr1	45628292	45628405	-
chr1	51236421	51236505	+
chr1	67701927	67702023	-
chr1	77683266	77683393	-
chr1	109235277	109235424	+
chr1	110346549	110346643	+
chr1	116988248	116988344	+
chr1	154924773	154924860	-
chr1	161749910	161750024	+
chr1	162384951	162385031	+
chr1	162522765	162522831	+
chr1	168249619	168249721	+
chr1	183552448	183552639	+
chr1	183553036	183553091	+
chr1	205146323	205146417	-
chr1	205715773	205715891	-
chr1	206733969	206734093	+
chr1	212615038	212615103	+
chr1	212615165	212615242	+
chr1	212619631	212620023	+
chr1	212620154	212620193	+
chr1	212620417	212620503	+
chr1	230280604	230280702	+
chr1	230281108	230281224	+
chr1	230693412	230693537	+
chr1	244708318	244708386	+
chr1	247299289	247299437	-
chr1	247300672	247300753	-
chr1	248847901	248848014	+
chr10	46012918	46013004	-
chr10	46030525	46030610	-
chr10	49538958	49539050	-
chr10	70111754	70111837	+
chr10	71300395	71300551	+
chr10	71300704	71300768	+
chr10	71816613	71816840	-
chr10	72012174	72012278	+
chr10	97760146	97760292	+
chr10	99403736	99403782	-
chr10	99420632	99420722	-
chr10	99430549	99430620	-
chr10	102480107	102480189	-
chr10	110134360	110134454	+
chr10	113901727	113901865	+
chr10	119034231	119034283	-
chr10	130136403	130136512	+
chr11	838515	838632	+
chr11	62559644	62559750	-
chr11	62560068	62560097	-
chr11	62567405	62567500	-
chr11	62570964	62570996	-
chr11	63758893	63759000	+
chr11	64315031	64315125	+
chr11	65044568	65044640	+
chr11	65126600	65126749	+
chr11	65333864	65333919	+
chr11	65653698	65653802	-
chr11	67398214	67398310	-
chr11	67401169	67401199	-
chr11	74074405	74074544	-
chr11	74254137	74254231	+
chr11	111700943	111701010	+
chr11	111701451	111701520	+
chr11	111726954	111727052	+
chr11	118484907	118484975	+
chr11	120485649	120485776	+
chr11	126264250	126264287	-
chr11	126265342	126265438	-
chr11	130143791	130143874	+
chr11	134149159	134149215	+
chr11	134245927	134246008	+
chr12	4303995	4304042	+
chr12	4304649	4304748	+
chr12	4649111	4649175	+
chr12	7209013	7209120	+
chr12	46185554	46185659	-
chr12	47966148	47966222	+
chr12	47968229	47968389	+
chr12	48937210	48937322	-
chr12	49764316	49764409	+
chr12	50987109	50987230	-
chr12	51008568	51008625	-
chr12	51010694	51010763	-
chr12	53041229	53041320	+
chr12	54282449	54282486	+
chr12	54282572	54282602	+
chr12	56714618	56714687	-
chr12	56724451	56724489	-
chr12	57057486	57057615	-
chr12	57498213	57498273	+
chr12	57625506	57625613	-
chr12	62965325	62965391	+
chr12	68839637	68839764	+
chr12	98600044	98600127	+
chr12	105330669	105330791	+
chr12	110048404	110048516	-
chr12	112161321	112161390	-
chr12	112161590	112161694	-
chr12	112507864	112507919	+
chr12	118033763	118033873	-
chr12	119681402	119681487	+
chr12	120184152	120184227	-
chr12	120198955	120199000	-
chr12	120212139	120212209	-
chr12	122266309	122266394	-
chr12	132687259	132687354	-
chr13	26686152	26686265	+
chr13	27253788	27253827	+
chr13	27254219	27254243	+
chr13	27665924	27666034	+
chr13	28662409	28662505	+
chr13	36847722	36847829	-
chr14	22875141	22875210	+
chr14	23026231	23026305	-
chr14	69458418	69458513	+
chr14	70946954	70947031	+
chr14	72969524	72969612	-
chr14	74493760	74493845	+
chr14	74949394	74949474	-
chr14	77335979	77336127	-
chr14	77341548	77341665	-
chr14	96283374	96283471	-
chr14	96302019	96302108	-
chr14	105249749	105249829	+
chr15	40980121	40980212	-
chr15	41561538	41561600	+
chr15	57286830	57286951	+
chr15	64687733	64687828	-
chr15	65576665	65576803	+
chr15	68294928	68295009	+
chr15	82262614	82262721	-
chr15	83017033	83017095	-
chr15	88626180	88626289	+
chr15	88626484	88626740	+
chr15	88630535	88630639	+
chr15	89316662	89316765	-
chr15	90271594	90271712	+
chr15	90644623	90644737	+
chr15	90878242	90878304	+
chr15	90883028	90883119	+
chr15	98962144	98962229	+
chr16	376223	376307	-
chr16	2246974	2246986	-
chr16	2251315	2251380	-
chr16	2432963	2433052	+
chr16	2949217	2949310	+
chr16	4512653	4512683	-
chr16	4512790	4512806	-
chr16	4514637	4514664	-
chr16	4538701	4538777	-
chr16	11885180	11885236	-
chr16	13920182	13920297	+
chr16	19502611	19502690	-
chr16	21599724	21599891	+
chr16	23667417	23667574	+
chr16	29679170	29679210	+
chr16	29811069	29811116	+
chr16	29963413	29963493	+
chr16	30365493	30365539	-
chr16	50227850	50227921	+
chr16	56362026	56362100	-
chr16	56363944	56364018	-
chr16	56405009	56405041	-
chr16	56405203	56405241	-
chr16	57253268	57253367	+
chr16	57472553	57472710	-
chr16	58009928	58010015	+
chr16	58707268	58707366	-
chr16	66742505	66742604	-
chr16	67909550	67909632	+
chr16	69702599	69702663	+
chr16	70570013	70570072	+
chr16	74449312	74449430	-
chr16	74651975	74652101	-
chr16	88807099	88807203	+
chr16	88807280	88807312	+
chr16	88808397	88808469	+
chr16	89645252	89645383	-
chr17	1464437	1464533	-
chr17	3609841	3609946	-
chr17	4109681	4109810	-
chr17	4939166	4939212	-
chr17	4939815	4939919	-
chr17	5443338	5443505	-
chr17	7443649	7443778	+
chr17	7587618	7587724	+
chr17	7903047	7903061	+
chr17	7903270	7903345	+
chr17	18067103	18067224	+
chr17	21002111	21002186	-
chr17	21002661	21002830	-
chr17	21028601	21028674	-
chr17	21198054	21198157	-
chr17	28638321	28638402	-
chr17	28748973	28749093	+
chr17	28749203	28749293	+
chr17	41968202	41968307	+
chr17	43211330	43211467	+
chr17	43876656	43876753	-
chr17	44083567	44083652	-
chr17	50970728	50970838	-
chr17	63694664	63694775	+
chr17	67825527	67825596	+
chr17	76271042	76271113	+
chr17	76558944	76558975	+
chr17	77500312	77500416	+
chr17	78172027	78172140	+
chr17	81588952	81589052	-
chr17	82488091	82488201	+
chr18	23257536	23257642	+
chr18	46098171	46098293	-
chr19	3123012	3123088	+
chr19	5691350	5691437	+
chr19	7470703	7470777	+
chr19	7863708	7863794	+
chr19	8322047	8322091	+
chr19	8322271	8322310	+
chr19	10351075	10351157	-
chr19	10499481	10499600	-
chr19	11024348	11024425	+
chr19	12700114	12700198	-
chr19	13962226	13962322	-
chr19	14516917	14516947	-
chr19	14571970	14572059	-
chr19	16102258	16102335	+
chr19	17862986	17863027	+
chr19	17863170	17863211	+
chr19	18388922	18388996	+
chr19	18461672	18461764	-
chr19	18538215	18538248	-
chr19	39380989	39381085	+
chr19	45145712	45145793	+
chr19	47353532	47353687	+
chr19	49492128	49492191	+
chr19	58544870	58545022	+
chr19	58545773	58545896	+
chr19	58547375	58547382	+
chr19	58549588	58549650	+
chr19	58549736	58549756	+
chr2	669481	669587	-
chr2	9584789	9584891	-
chr2	10443701	10443712	-
chr2	26136545	26136692	+
chr2	27217876	27217919	+
chr2	42058036	42058143	+
chr2	46903320	46903415	-
chr2	61883459	61883483	-
chr2	74854425	74854455	+
chr2	86774994	86775083	+
chr2	95121931	95122009	-
chr2	96593248	96593294	-
chr2	126695996	126696078	+
chr2	130156034	130156101	-
chr2	131048599	131048704	-
chr2	131049194	131049356	-
chr2	131049453	131049559	-
chr2	134453991	134454061	+
chr2	135168780	135168897	+
chr2	169798874	169798975	+
chr2	189782496	189782586	-
chr2	189784268	189784343	-
chr2	216499345	216499398	+
chr2	218737713	218737860	+
chr2	240761263	240761379	-
chr2	241228493	241228630	-
chr2	241675890	241676011	-
chr20	397332	397470	+
chr20	3164042	3164163	-
chr20	5195499	5195586	+
chr20	25225980	25226078	+
chr20	33676857	33676922	-
chr20	34280638	34280834	-
chr20	34280963	34281090	-
chr20	38090265	38090382	+
chr20	38090606	38090675	+
chr20	44754749	44754858	-
chr20	44907871	44907989	+
chr20	56518400	56518503	+
chr20	63640427	63640508	-
chr20	63930858	63930955	+
chr21	33909095	33909211	-
chr21	37513295	37513370	+
chr21	43694524	43694682	+
chr21	43758535	43758593	+
chr22	17555121	17555188	+
chr22	17555379	17555537	+
chr22	20406392	20406499	+
chr22	20952054	20952137	+
chr22	21761268	21761352	-
chr22	21763316	21763399	-
chr22	29328571	29328712	-
chr22	29555773	29555865	-
chr22	29696450	29696522	+
chr22	30242894	30242965	-
chr22	30333841	30334009	-
chr22	31206671	31206757	+
chr22	31279298	31279419	+
chr22	37943885	37944014	+
chr22	38862720	38862785	-
chr22	39515037	39515141	+
chr22	41230761	41230855	+
chr22	41884841	41884884	+
chr22	41898648	41898737	+
chr22	43133104	43133187	-
chr22	46685447	46685508	-
chr22	46686261	46686367	-
chr22	50275565	50275703	-
chr3	4984384	4984465	+
chr3	11554810	11554909	+
chr3	12898063	12898194	-
chr3	13316809	13316949	-
chr3	13317101	13317238	-
chr3	15436377	15436474	+
chr3	23918530	23918576	+
chr3	23919195	23919241	+
chr3	37176095	37176319	-
chr3	38486269	38486313	+
chr3	39145105	39145190	-
chr3	41239667	41239768	+
chr3	44442981	44443058	-
chr3	45680133	45680218	+
chr3	47345945	47346028	+
chr3	47851192	47851280	-
chr3	48294471	48294590	-
chr3	48646089	48646130	-
chr3	48983913	48983986	+
chr3	48984623	48984717	+
chr3	49359760	49359859	-
chr3	49535130	49535206	+
chr3	49723836	49723946	-
chr3	49727175	49727318	-
chr3	51645022	51645096	+
chr3	53091806	53091913	-
chr3	53255922	53256024	-
chr3	113005711	113005833	-
chr3	126006620	126006743	-
chr3	133589653	133589764	+
chr3	136862227	136862336	+
chr3	196049499	196049585	-
chr4	932155	932283	-
chr4	1339682	1339834	+
chr4	3116084	3116148	+
chr4	10077307	10077406	-
chr4	10077754	10077836	-
chr4	10081356	10081438	-
chr4	10116650	10116825	-
chr4	39288492	39288609	-
chr4	77048197	77048308	-
chr4	99074954	99075050	-
chr4	120060144	120060239	-
chr4	121823430	121823528	-
chr4	139084226	139084334	-
chr4	139507252	139507398	-
chr4	145128049	145128120	+
chr4	163494685	163494759	+
chr4	182890551	182890656	-
chr5	33456157	33456204	+
chr5	34007855	34007989	-
chr5	115841463	115841569	-
chr5	135028993	135029094	-
chr5	141515212	141515290	-
chr5	149345518	149345615	+
chr5	163439388	163439454	+
chr5	175521924	175521968	+
chr5	177303648	177303723	-
chr5	177306546	177306603	+
chr5	179798052	179798068	-
chr5	179798164	179798237	-
chr6	10725937	10726008	+
chr6	10728639	10728665	+
chr6	27133129	27133229	+
chr6	27133327	27133523	+
chr6	31886641	31886682	-
chr6	31886774	31886815	-
chr6	33771657	33771737	-
chr6	33771787	33771921	-
chr6	34587605	34587659	-
chr6	34589442	34589520	-
chr6	36109059	36109245	+
chr6	36487893	36487969	+
chr6	36488364	36488475	+
chr6	36684096	36684180	+
chr6	36686305	36686366	+
chr6	36686743	36686810	+
chr6	75237834	75237948	-
chr6	108986645	108986746	-
chr6	131893321	131893442	+
chr6	132815015	132815088	+
chr6	132816460	132816495	+
chr6	154827223	154827240	+
chr6	154830921	154830975	+
chr7	851382	851470	+
chr7	6402315	6402400	+
chr7	29936584	29936660	-
chr7	29968916	29969025	-
chr7	44212888	44212952	+
chr7	44212992	44213080	+
chr7	44213341	44213487	+
chr7	44213682	44213767	+
chr7	44697694	44697782	+
chr7	74196190	74196267	+
chr7	74196460	74196547	+
chr7	75888475	75888539	+
chr7	75888694	75888780	+
chr7	99353968	99354080	+
chr7	100035655	100035728	+
chr7	128978982	128979049	-
chr7	130667488	130667535	-
chr7	133035060	133035104	-
chr7	152108039	152108160	+
chr7	152676060	152676146	-
chr7	155776559	155776650	+
chr8	8784967	8785041	-
chr8	23021573	23021689	-
chr8	56073694	56073715	-
chr8	100522282	100522373	-
chr8	102207825	102207919	-
chr8	144409110	144409184	-
chr8	144409288	144409308	-
chr8	144791772	144791847	-
chr9	33265029	33265125	+
chr9	34613616	34613689	-
chr9	34613723	34613859	-
chr9	36342324	36342424	-
chr9	92712913	92713084	-
chr9	92719268	92719355	-
chr9	92720497	92720555	-
chr9	92764630	92764776	-
chr9	95099858	95099977	-
chr9	112222019	112222110	-
chr9	120771347	120771415	-
chr9	127447899	127447987	-
chr9	127450744	127450804	-
chr9	128068466	128068554	+
chr9	128107397	128107481	+
chr9	128108043	128108168	+
chr9	128580990	128581060	+
chr9	128635657	128635735	-
chr9	130138172	130138277	+
chr9	130139571	130139686	+
chr9	131523980	131524062	-
chr9	131524978	131525047	-
chr9	132690358	132690427	+
chr9	134157998	134158126	+
chrX	48708022	48708145	+
chrX	48708224	48708318	+
chrX	49079751	49079876	-
chrX	53210716	53210824	-
chrX	74585818	74585906	-
chrX	103309776	103309877	-
chrX	110175444	110175557	+
chrX	150764576	150764670	+
chrX	154011124	154011181	-
