# Supplementary material for: Crosstalk between CRISPR-Cas9 and the human transcriptome
Source: Nat Commun. 2022 Mar 2;13:1125. doi: 10.1038/s41467-022-28719-5 (PMC8891275; doi:10.1038/s41467-022-28719-5)
Supplement: Supplementary file 5 — Supplementary Data 2 [file 41467_2022_28719_MOESM5_ESM.xlsx]

## Sheet: Sheet1
gene	total peaks	peaks in 5utr	peaks in CDS	peaks in 3utr	peaks in ss	peaks in intron	peaks in noncoding	peaks in miRNA
UBE2J2	1			1
DFFB	1			1
ZBTB48	1		1
H6PD	1		1
DFFA	1		1
PEX14	1			1
MFN2	1			1
PLEKHM2	1		1
SPEN	1		1
SZRD1	1			1
RCC2	1			1
MUL1	1		1
PINK1	1			1
USP48	1	1	1
E2F2	1			1
WASF2	1			1
SESN2	1			1
KPNA6	1			1
NCDN	1		1
RIMS3	2			2
KDM4A	3		3
RPS8	1		1
GPBP1L1	1		1
RNF11	1	1
GNG12	1			1
ZZZ3	1	1
SARS	1		1
RBM15	1			1
PTGFRN	1			1
PMVK	1			1
DUSP12	1		1
C1orf226	1			1
UHMK1	1			1
SFT2D2	1			1
SMG7	2		1	1
DSTYK	1			1
NUCKS1	1			1
MAPKAPK2	1			1
ATF3	5		2	3
GALNT2	2			2
COG2	1			1
DESI2	1			1
ZNF496	2		1	1
ZNF672	1		1
NCOA4	2	1	1
ERCC6	1	1			1	1
H2AFY2	1			1
UNC5B	2			2
PSAP	1			1
CHST3	1			1
ZFYVE27	1			1
GOT1	3	1	3				1
ACTR1A	1			1
ADD3	1			1
NHLRC2	1		1
EIF3A	1			1
GLRX3	1	1	1
CD151	1			1
EEF1G	4		4
RTN3	1			1
ESRRA	1		1
SAC3D1	1		1
MRPL49	1			1
DPF2	1	1	1
RELA	1			1
PPP1CA	2		1	1
C2CD3	1		1
PPME1	1			1
SIK2	3		2	1
KMT2A	1		1
ARHGEF12	1			1
SRPRA	2		2
APLP2	1			1
JAM3	1		1	1
VPS26B	1			1
CCND2	2			2
NDUFA9	1	1	1		1
PEX5	1		1
SLC38A1	1			1
TMEM106C	2		2	1
ARF3	1			1
TMBIM6	1			1
SLC11A2	3		2	1
EIF4B	1			1
HNRNPA1	2		2
NACA	2		2
NEMP1	1			1
MARS	1		1
B4GALNT1	1						1
RPL14P1	1						1
MDM2	1		1
SLC25A3	1		1
C12orf75	1	1
C12orf76	1	1	1
HECTD4	2			2
PTPN11	1			1
WSB2	1			1
PRKAB1	1			1
GCN1	1		1
RPLP0	1		1
PXN	1			1
VPS33A	1	1	1		1
POLE	1	1	1
WASF3	1			1
RPL21	2		2
POLR1D	1		1	1
POMP	1		1
SMAD9	1			1
LRP10	1		1
PSMB5	1		1
SLC39A9	1		1
PCNX1	1		1
ZFYVE1	1			1
ISCA2	1	1	1
PGF	1		1		1
TMED8	2			2
ATG2B	2		1	1
BTBD6	1		1
INO80	1			1
TYRO3	1		1
TCF12	1			1
OAZ2	1			1
HACD3	1			1
FEM1B	1			1
EFL1	1	1			1
BTBD1	1			1
AEN	3	1	2	1
POLG	1		1	1
NGRN	1		1
CRTC3	1			1
FURIN	2		1	1	1
IGF1R	1			1
TMEM8A	1		1
ECI1	2		2
CCNF	1		1
FLYWCH1	1			1
CDIP1	4	2	2
GSPT1	1		1		1
ERCC4	1		1
GDE1	1			1
METTL9	1	1	1
DCTN5	1			1
QPRT|AC009133.22	1	1
MAZ	1		1
TMEM219	1		1
TBC1D10B	1		1		1
PAPD5	1		1
AMFR	4		3	1
ARL2BP	1			1
DOK4	1			1
USB1	1		1		1
GOT2	1			1
DYNC1LI2	1		1
PSKH1	1		1
NFAT5	1			1
SF3B3	1		1
GLG1	1			1
RFWD3	1		1
CDT1	3		2	1
CHMP1A	1			1
MYO1C	1			1
SHPK	1			1
ZZEF1	1		1
SLC25A11	2		2
DHX33	1			1
FGF11	1			1
MPDU1	1			1
CHD3	2		2		1
GID4	1			1
USP22	3		1	2
TMEM11	1			1
KIAA0100	1		1
TRAF4	2		2
CNP	1		1
NBR1	1			1
MPP2	1			1
HDAC5	1		1
SPAG9	1		1
MAP3K3	1			1
BPTF	1	1
UBALD2	1			1
SNHG16	1						1
2021-09-09	1			1
SYNGR2	1			1
NPLOC4	1		1
NARF	1		1	1
CABLES1	1			1
ATP5A1	1	1	1
GNA11	1			1
RPL36	1		1
ARHGEF18	1			1
EVI5L	1			1
RPS28	2		1	2
TYK2	1		1
KEAP1	1		1
SMARCA4	1		1
TNPO2	1			1
RFX1	1			1
DNAJB1	1		1
NDUFB7	1	1
TPM4	1			1
RPL18A	2		2
GDF15	1		1	1
ELL	1		1
FKBP8	1		1
SAMD4B	1		1
PPP1R37	1		1
DHX34	1		1
RPL13A	1			1
TRIM28	5		5
TMEM18	1		1	1
YWHAQ	1			1
ODC1	1		1
RAB10	1			1
CAD	1		1
PKDCC	1			1
MCFD2	1			1
CCT4	1		1
HK2	1		1
RMND5A	1			1
MRPS5	1	1				1	1
KANSL3	1			1
GYPC	1		1
SMPD4	1		1		1
FAM168B	3			3
MGAT5	1			1
RAB3GAP1	1		1	1
SSB	1	1
ORMDL1	2	2	1		1
RPL37A	1		1
TTLL4	1		1
KIF1A	1		1		1
HDLBP	1			1
DTYMK	1			1
TRIB3	1			1
LZTS3	1			1
CDS2	1			1
ENTPD6	1			1
E2F1	1		1
AHCY	2		1	2
RPRD1B	2			2
RIMS4	1			1
YWHAB	1			1
RTFDC1	1			1
STMN3	1			1
DNAJC5	1		1
ATP5O|AP000304.12	1		1
DYRK1A	1			1
RRP1B	1			1
PDXK	1			1
CECR2	2			2
ZNF74	1		1
CRKL	1			1
MAPK1	2			2
AP1B1	1			1
NIPSNAP1	1		1	1
NF2	1			1
LIF	1			1
SF3A1	1			1
RNF185	1			1
LIMK2	1			1
RP5-1039K5.12	1						1
CBX6	1			1
MIEF1	1			1
L3MBTL2	1			1
SREBF2	2		2		1
MCAT	1		1
CERK	2			2
PLXNB2	1		1	1
BHLHE40	1			1
ATG7	1		1	1
IQSEC1	1			1
NUP210	2			2
EAF1	1		1
RPL15	2		2
LRRFIP2	1	1
ACVR2B	1			1
CSRNP1	1		1
CTNNB1	1			1
ZNF445	1			1
LIMD1	1			1
KLHL18	1			1
MAP4	1			1
NME6	1			1
CELSR3	1		1		1
ARIH2	2			2
RHOA	1			1
DAG1	1			1
GMPPB	1	1
IP6K1	1		1
RAD54L2	1		1
RFT1	1		1	1
TKT	1	1
NEPRO	1		1
SLC41A3	1			1
CDV3	1			1
NCK1	1	1
TFRC	1			1
GAK	1	1	1
MAEA	1			1
HTT	1		1		1
WDR1	4	1	3
RFC1	1			1
CCNI	1		1	1
ADH5	1		1
MAD2L1	1		1
CCNA2	1		1
ELF2	1	1
SETD7	1			1
ABCE1	1			1
TMA16	1	1
DCTD	1			1
TARS	1		1
AMACR	1		1
ATG12	1	1	1
PITX1	1		1
DIAPH1	1			1
GRPEL2	1	1	1
CCNG1	1		1
SFXN1	1		1
RAB24	1	1
PRELID1	1		1
MGAT4B	2		2
TMEM14C	2		2
HIST1H2AG	2		2
EHMT2	2		2
LEMD2	2			2
C6orf106	2			2
MAPK14	1			1
KCTD20	2			2
CDKN1A	3	1		2
COX7A2	1		1	1
SESN1	1			1
ENPP1	1			1
RPS12	2		2
SCAF8	2		2
SUN1	1		1		1
RAC1	1		1
SCRN1	2		2
YKT6	4			4
OGDH	1		1
EIF4H	2			2
RHBDD2	2			2
ARPC1A|RP5-900K19.2	1		1
ZKSCAN1	1			1
TNPO3	1		1
COPG2	1		1
hsa-mir-3654	1							1
GALNT11	1		1		1
XRCC2	1	1	1		1
RBM33	1			1
MFHAS1	1			1
TNFRSF10B	1			1
RPS20	1		1
ANKRD46	1			1
RRM2B	1			1
CPSF1	2	2
RPL8	1		1
CHMP5	1	1	1
DCTN3	2		1	2
RNF38	1		1
BICD2	4	1	3	1
FANCC	1			1
PTBP3	1			1
FBXW2	1		1
RPL12	2		2
SLC25A25	3		2	2
SPTAN1	1		1
WDR34	1		1		1
GPR107	2			2
UCK1	2		1	2
GTF3C4	1			1
WDR5	1			1
SUV39H1	2			2
WDR45	1	1
KDM5C	1		1
RLIM	1			1
BEX2	1		1
TMEM164	1			1
MTMR1	1			1
IRAK1	1			1
